# Supplementary material for: Acptp2,3 participates in the regulation of spore production, stress response, and pigments synthesis in Aspergillus cirstatus
Source: PeerJ. 2024 Sep 18;12:e17946. doi: 10.7717/peerj.17946 (PMC11416076; doi:10.7717/peerj.17946)
Supplement: Data S1 [file peerj-12-17946-s002.xlsx]

## Sheet: gene expression
expression of genes related to sporulation			WT	ΔAcptp2,3
		SI65_05591	4.5	1.1
		SI65_10255	3.89	1.38
		SI65_05589	7.68	2.1
			WT	ΔAcptp2,3
expression of genes related to osmotic stress		SI65_02513	4.21	1.67
		SI65_00763	5.18	2.23
		SI65_08279	3.69	1.32
expression of genes related to oxidative stress			WT	ΔAcptp2,3
		SI65_01337	6.89	2.87
		SI65_05892	4.12	2.07
		SI65_07471	3.89	1.62
			WT	ΔAcptp2,3
expression of genes related to Congo Red		SI65_05949	2.33	5.67
		SI65_01100	2.89	6.1
		SI65_00429	3.08	7.54
expression of genes related to pigmentation synthesis
	WT	∆Acptp2,3	∆Acptp2,3-C
SI65_08209	1.4	3.42	1.35
SI65_08202	2.56	4.39	2.23
SI65_08742	4.32	7.23	4.1
SI65_08211	2.58	5.58	2.23

## Sheet: Number of cleistostothecium
	1 M NaCl
WT	3.12
ΔAcptp2,3	0.68
ΔAcptp2,3-C	2.98

## Sheet: Number of conidia
	3 M Nacl	3 M Sorbitol	3 M Sucrose
WT	3.65×106	2.2	1.1
ΔAcptp2,3	0.8	0.7	0.6
ΔAcptp2,3-C	3.15	1.85	0.98

## Sheet: Colony size
	NaCl	2M Sorboiol	3M Sucose	2M Sorboiol	3M Sucrose	0 mM hydrogen peroxide	10 mM hydrogen peroxide	30 mM hydrogen peroxide	50 mM hydrogen peroxide	Congo red	0.01% SDS	0.005% SDS
WT	3.5	5.5	5.38	4.39	3.7	1.31	1.21	1	0.72	1.3	0.5	0.6
ΔAcptp2,3	2.9	5.5	5.38	3.85	2.68	1.27	0.57	0.41	0.38	1.7	0.6	0.4
ΔAcptp2,3-C	3.6	5.5	5.38	3.98	3.08	1.22	1.22	1.12	0.82	1.35	1	0.5
